# Supplementary material for: Cutaneous Toll-like Receptor 9 Pre-Defines Hydroxychloroquine Dosage in Patients with Both Discoid and Subacute Lupus Erythematosus
Source: Medicina (Kaunas). 2023 Nov 17;59(11):2022. doi: 10.3390/medicina59112022 (PMC10673105; doi:10.3390/medicina59112022)
Supplement: Supplementary file 1 [file medicina-59-02022-s001.zip]

Archive with 1 entries (1 files):
- medicina-2615286-supplementary.xlsx
