# Supplementary material for: Cutaneous Toll-like Receptor 9 Pre-Defines Hydroxychloroquine Dosage in Patients with Both Discoid and Subacute Lupus Erythematosus
Source: Medicina (Kaunas). 2023 Nov 17;59(11):2022. doi: 10.3390/medicina59112022 (PMC10673105; doi:10.3390/medicina59112022)
Supplement: Supplementary file 1 [file medicina-59-02022-s001.zip › medicina-2615286-supplementary.xlsx]

## Sheet: Sheet1
Patients' Initials	Age	Sex	Diagnosis	Intensity score of TLR7 expression in the epidermis (0-3)	Thickness of the epidermis with a positive IHC reaction for TLR7 [%]	Intensity score of TLR7 expression in the lymphocytic infiltrate in the dermis (0-3)	Percentage of lymphocytes with a positive IHC reaction for TLR7 [%]	Thickness of the hair follicle with a positive IHC reaction for TLR7 [%]	CLASI - activity score - before the initiation of treatment	CLASI - damage score - before the initiation of treatment	CLASI - activity score + CLASI dame score - before the initiation of treatment	CLASI - activity score - after treatment	CLASI - damage score - after treatment	CLASI - activity score + CLASI dame score - after treatment	HCQ -treatment dose 200mg	HCQ - treatment dose 400mg	Only topical treatment
KR	22	K	SCLE	0	0	2	30	0	12	5	17	0	1	1	yes	no	no
WR	50	M	SCLE	0	0	1	50	0	9	0	9	0	0	0	yes	no	no
EP	43	K	SCLE	0	0	2	60	0	12	0	12	8	0	8	yes	no	no
ST	76	K	SCLE	0	0	2	50	0	10	2	12	0	2	2	no	no	yes
SZ	69	K	SCLE	0	0	1	40	0	8	0	8	0	0	0	yes	no	no
SD	64	K	SCLE	0	0	1	10	0	9	2	11	0	2	2	yes	no	no
WU	51	K	SCLE	0	0	2	80	no data available	12	4	16	4	4	8	yes	no	no
JJ	55	K	SCLE	0	0	1	10	0	14	0	14	6	0	6	no	no	yes
HA	48	K	SCLE	0	0	2	50	0	9	2	11	0	2	2	yes	no	no
MG	82	K	SCLE	0	0	2	30	0	12	2	14	0	0	0	yes	yes	no
KM	25	K	SCLE	0	0	3	50	0	12	2	14	2	2	4	yes	no	no
OK	65	K	SCLE	0	0	2	80	0	16	0	16	0	1	1	yes	no	no
WJ	71	K	SCLE	0	0	2	10	0	8	1	9	5	1	6	yes	yes	no
KJ	62	M	SCLE	0	0	2	50	0	16	2	18	0	2	2	yes	no	no
GK	62	M	SCLE	0	0	3	70	0	10	4	13	0	4	4	yes	no	no
SD	70	K	SCLE	0	0	2	70	0	9	3	12	0	2	2	yes	no	no
WBK	69	K	SCLE	0	0	1	10	0	8	0	8	0	0	0	yes	no	no
SB	49	K	SCLE	0	0	2	50	0	18	6	24	10	2	12	yes	no	no
MM	33	K	SCLE	0	0	1	30	0	20	0	20	6	2	8	yes	no	no
WA	41	K	SCLE	0	0	2	40	0	8	1	9	0	2	2	yes	no	no
WU	61	K	SCLE	0	0	3	70	0	8	2	10	0	2	2	yes	no	no
SK	32	K	SCLE	0	0	2	80	no data available	17	2	19	6	2	8	yes	yes	no
GA	54	K	SCLE	0	0	2	70	0	7	2	9	7	0	7	yes	yes	no
FD	52	K	SCLE	0	0	2	30	30	13	3	16	0	2	2	yes	no	no
KK	56	K	SCLE	0	0	3	60	0	10	3	13	4	3	7	yes	no	no
BD	65	K	SCLE	0	0	2	20	0	20	0	20	0	0	0	yes	no	no
BWK	74	K	SCLE	0	0	2	50	0	12	3	15	3	3	6	yes	no	no
AST	38	K	SCLE	0	0	3	70	0	4	2	6	2	2	4	yes	yes	no
SB	56	M	SCLE	0	0	2	70	0	15	2	17	0	2	2	yes	no	no
CZ	44	K	SCLE	0	0	2	70	0	6	2	8	0	2	2	yes	yes	no
PA	45	K	DLE	0	0	3	40	0	11	4	15	2	4	6	yes	no	no
DJ	29	K	DLE	0	0	3	80	0	7	1	8	0	1	1	yes	no	no
HB	48	K	SCLE	0	0	3	60	0	9	3	12	2	2	4	yes	no	no
GG	64	K	DLE	0	0	3	50	0	9	2	11	0	4	4	yes	no	no
KA	36	K	DLE	0	0	3	70	0	5	1	6	3	5	8	yes	yes	no
RR	44	K	DLE	0	0	2	20	0	7	1	8	0	1	1	yes	yes	no
MM	25	M	DLE	0	0	2	80	0	4	1	5	1	2	3	yes	no	no
TW	81	K	DLE	0	0	2	30	no data available	17	2	19	0	5	5	yes	no	no
BZ	49	M	DLE	0	0	2	30	no data available	3	3	6	0	3	3	yes	no	no
JP	36	M	DLE	0	0	2	50	0	4	8	12	0	6	6	yes	no	no
JS	43	M	DLE	0	0	1	60	0	3	2	5	2	2	4	yes	no	no
KW	53	M	DLE	0	0	2	70	no data available	5	6	11	0	6	6	yes	no	no
WZ	54	M	DLE	0	0	2	70	0	3	6	9	1	5	6	yes	no	no
SR	68	M	DLE	0	0	1	20	0	12	0	12	0	6	12	yes	no	no
KA	38	K	DLE	0	0	2	60	0	8	4	12	0	5	5	yes	no	no
AJ	61	M	DLE	0	0	1	50	0	10	8	18	3	8	11	yes	no	no
WM	47	M	DLE	0	0	2	50	no data available	7	3	10	2	4	6	yes	no	no
GP	35	M	DLE	0	0	2	20	0	4	3	7	0	3	3	yes	no	no
SE	51	K	DLE	0	0	3	40	0	6	4	10	3	4	7	yes	yes	no
GJ	37	K	DLE	0	0	1	50	0	3	1	4	0	1	1	no	no	yes
PW	58	K	DLE	0	0	2	60	0	6	5	11	3	5	8	yes	yes	no
BL	36	M	DLE	0	0	2	50	0	6	6	12	0	6	6	yes	no	no
SB	42	K	DLE	0	0	3	70	0	9	5	14	0	8	8	yes	no	no
BA	51	K	DLE	0	0	2	80	0	10	1	11	0	3	3	yes	yes	no
LPA	48	K	SCLE	0	0	1	50	0	14	0	14	6	3	9	yes	no	no
WS	78	M	DLE	0	0	1	60	0	0	4	4	0	0	0	no	no	yes
KL	66	K	DLE	0	0	2	50	0	4	4	8	0	4	4	yes	no	no
GW	80	M	DLE	0	0	3	80	0	9	0	9	0	3	3	yes	no	no
GP	43	K	SCLE	0	0	2	60	0	12	0	12	1	1	2	yes	no	no
ZC	35	K	DLE	0	0	3	80	0	8	0	8	0	0	0	yes	no	no
PL	57	M	DLE	0	0	3	50	0	9	0	9	0	1	1	yes	no	no
KS	74	K	SCLE	0	0	3	60	0	12	0	12	2	0	2	yes	no	no
KI	82	K	SCLE	0	0	1	30	0	12	0	12	0	0	0	yes	no	no
SK	61	M	SCLE	0	0	3	70	0	15	6	21	10	4	14	no	no	yes
KB	63	K	SCLE	0	0	3	80	0	5	0	5	0	0	0	yes	no	no
MM	39	K	SCLE	0	0	2	60	0	9	3	12	0	0	0	yes	no	no

## Sheet: Sheet2
Patients' Initials	Age	Sex	Diagnosis	Intensity score of TLR8 expression in the epidermis (0-3)	Thickness of the epidermis with a positive IHC reaction for TLR8 [%]	Intensity score of TLR8 expression in the lymphocytic infiltrate in the dermis (0-3)	Percentage of lymphocytes with a positive IHC reaction for TLR8 [%]	Thickness of the hair follicle with a positive IHC reaction for TLR8 [%]	CLASI - activity score - before the initiation of treatment	CLASI - damage score - before the initiation of treatment	CLASI - activity score + CLASI dame score - before the initiation of treatment	CLASI - activity score - after treatment	CLASI - damage score - after treatment	CLASI - activity score + CLASI dame score - after treatment	HCQ -treatment dose 200mg	HCQ - treatment dose 400mg	Only topical treatment
KR	22	K	SCLE	2	30	2	80	50	12	5	17	0	1	1	yes	no	no
WR	50	M	SCLE	2	60	2	80	90	9	0	9	0	0	0	yes	no	no
EP	43	K	SCLE	1	50	1	50	50	12	0	12	8	0	8	yes	no	no
ST	76	K	SCLE	2	80	3	90	90	10	2	12	0	2	2	no	no	yes
SZ	69	K	SCLE	3	80	3	90	90	8	0	8	0	0	0	yes	no	no
SD	64	K	SCLE	3	80	3	90	90	9	2	11	0	2	2	yes	no	no
WU	51	K	SCLE	3	90	3	90	no data available	12	4	16	4	4	8	yes	no	no
JJ	55	K	SCLE	1	30	1	10	90	14	0	14	6	0	6	no	no	yes
HA	48	K	SCLE	3	60	3	80	90	9	2	11	0	2	2	yes	no	no
MG	82	K	SCLE	2	30	2	80	50	12	2	14	0	0	0	yes	yes	no
KM	25	K	SCLE	2	80	3	90	90	12	2	14	2	2	4	yes	no	no
OK	65	K	SCLE	2	50	3	90	90	16	0	16	0	1	1	yes	no	no
WJ	71	K	SCLE	3	50	3	70	80	8	1	9	5	1	6	yes	yes	no
KJ	62	M	SCLE	3	80	3	90	90	16	2	18	0	2	2	yes	no	no
GK	62	M	SCLE	2	70	3	70	60	10	4	13	0	4	4	yes	no	no
SD	70	K	SCLE	1	50	2	50	60	9	3	12	0	2	2	yes	no	no
WBK	69	K	SCLE	2	60	2	80	80	8	0	8	0	0	0	yes	no	no
SB	49	K	SCLE	3	90	3	90	90	18	6	24	10	2	12	yes	no	no
MM	33	K	SCLE	1	70	2	80	80	20	0	20	6	2	8	yes	no	no
WA	41	K	SCLE	2	80	2	50	80	8	1	9	0	2	2	yes	no	no
WU	61	K	SCLE	3	90	3	90	90	8	2	10	0	2	2	yes	no	no
SK	32	K	SCLE	2	50	2	80	no data available	17	2	19	6	2	8	yes	yes	no
GA	54	K	SCLE	1	70	2	70	60	7	2	9	7	0	7	yes	yes	no
FD	52	K	SCLE	3	80	3	90	90	13	3	16	0	2	2	yes	no	no
KK	56	K	SCLE	3	50	2	70	90	10	3	13	4	3	7	yes	no	no
BD	65	K	SCLE	3	80	3	90	90	20	0	20	0	0	0	yes	no	no
BWK	74	K	SCLE	2	50	2	60	90	12	3	15	3	3	6	yes	no	no
AST	38	K	SCLE	2	80	3	80	90	4	2	6	2	2	4	yes	yes	no
SB	56	M	SCLE	2	80	3	80	90	15	2	17	0	2	2	yes	no	no
CZ	44	K	SCLE	2	20	2	80	90	6	2	8	0	2	2	yes	yes	no
PA	45	K	DLE	2	50	2	80	50	11	4	15	2	4	6	yes	no	no
DJ	29	K	DLE	2	70	3	70	80	7	1	8	0	1	1	yes	no	no
HB	48	K	SCLE	2	80	3	70	90	9	3	12	2	2	4	yes	no	no
GG	64	K	DLE	3	50	3	80	90	9	2	11	0	4	4	yes	no	no
KA	36	K	DLE	2	50	3	90	90	5	1	6	3	5	8	yes	yes	no
RR	44	K	DLE	1	50	3	70	50	7	1	8	0	1	1	yes	yes	no
MM	25	M	DLE	3	90	3	90	90	4	1	5	1	2	3	yes	no	no
TW	81	K	DLE	3	80	3	90	no data available	17	2	19	0	5	5	yes	no	no
BZ	49	M	DLE	3	50	3	70	no data available	3	3	6	0	3	3	yes	no	no
JP	36	M	DLE	2	50	2	80	50	4	8	12	0	6	6	yes	no	no
JS	43	M	DLE	1	50	3	80	50	3	2	5	2	2	4	yes	no	no
KW	53	M	DLE	3	90	3	80	no data available	5	6	11	0	6	6	yes	no	no
WZ	54	M	DLE	3	50	3	90	70	3	6	9	1	5	6	yes	no	no
SR	68	M	DLE	2	30	2	50	90	12	0	12	0	6	12	yes	no	no
KA	38	K	DLE	2	30	2	80	90	8	4	12	0	5	5	yes	no	no
AJ	61	M	DLE	3	90	3	90	90	10	8	18	3	8	11	yes	no	no
WM	47	M	DLE	1	20	1	30	no data available	7	3	10	2	4	6	yes	no	no
GP	35	M	DLE	2	70	2	80	90	4	3	7	0	3	3	yes	no	no
SE	51	K	DLE	1	30	3	90	70	6	4	10	3	4	7	yes	yes	no
GJ	37	K	DLE	2	50	2	60	50	3	1	4	0	1	1	no	no	yes
PW	58	K	DLE	2	50	2	60	50	6	5	11	3	5	8	yes	yes	no
BL	36	M	DLE	3	80	3	90	90	6	6	12	0	6	6	yes	no	no
SB	42	K	DLE	3	90	3	90	90	9	5	14	0	8	8	yes	no	no
BA	51	K	DLE	2	80	2	60	90	10	1	11	0	3	3	yes	yes	no
LPA	48	K	SCLE	2	80	3	90	90	14	0	14	6	3	9	yes	no	no
WS	78	M	DLE	3	90	3	90	90	0	4	4	0	0	0	no	no	yes
KL	66	K	DLE	2	50	2	90	70	4	4	8	0	4	4	yes	no	no
GW	80	M	DLE	2	50	2	80	50	9	0	9	0	3	3	yes	no	no
GP	43	K	SCLE	3	90	3	90	90	12	0	12	1	1	2	yes	no	no
ZC	35	K	DLE	2	30	2	50	70	8	0	8	0	0	0	yes	no	no
PL	57	M	DLE	2	50	2	60	50	9	0	9	0	1	1	yes	no	no
KS	74	K	SCLE	3	60	3	80	90	12	0	12	2	0	2	yes	no	no
KI	82	K	SCLE	2	30	2	80	50	12	0	12	0	0	0	yes	no	no
SK	61	M	SCLE	2	80	3	90	90	15	6	21	10	4	14	no	no	yes
KB	63	K	SCLE	3	80	3	90	90	5	0	5	0	0	0	yes	no	no
MM	39	K	SCLE	2	30	2	70	50	9	3	12	0	0	0	yes	no	no

## Sheet: Sheet3
Patients' Initials	Age	Sex	Diagnosis	Intensity score of TLR9 expression in the epidermis (0-3)	Thickness of the epidermis with a positive IHC reaction for TLR9 [%]	Intensity score of TLR9 expression in the lymphocytic infiltrate in the dermis (0-3)	Percentage of lymphocytes with a positive IHC reaction for TLR9 [%]	Thickness of the hair follicle with a positive IHC reaction for TLR9 [%]	CLASI - activity score - before the initiation of treatment	CLASI - damage score - before the initiation of treatment	CLASI - activity score + CLASI dame score - before the initiation of treatment	CLASI - activity score - after treatment	CLASI - damage score - after treatment	CLASI - activity score + CLASI dame score - after treatment	HCQ -treatment dose 200mg	HCQ - treatment dose 400mg	Only topical treatment
KR	22	K	SCLE	3	80	3	90	no data available	12	5	17	0	1	1	yes	no	no
WR	50	M	SCLE	1	30	3	80	90	9	0	9	0	0	0	yes	no	no
EP	43	K	SCLE	1	30	3	90	70	12	0	12	8	0	8	yes	no	no
ST	76	K	SCLE	3	70	3	80	40	10	2	12	0	2	2	no	no	yes
SZ	69	K	SCLE	2	90	3	90	no data available	8	0	8	0	0	0	yes	no	no
SD	64	K	SCLE	2	80	2	90	no data available	9	2	11	0	2	2	yes	no	no
WU	51	K	SCLE	3	70	3	90	no data available	12	4	16	4	4	8	yes	no	no
JJ	55	K	SCLE	3	20	3	70	no data available	14	0	14	6	0	6	no	no	yes
HA	48	K	SCLE	3	50	3	80	90	9	2	11	0	2	2	yes	no	no
MG	82	K	SCLE	2	30	3	70	70	12	2	14	0	0	0	yes	yes	no
KM	25	K	SCLE	2	90	2	90	90	12	2	14	2	2	4	yes	no	no
OK	65	K	SCLE	1	70	2	90	70	16	0	16	0	1	1	yes	no	no
WJ	71	K	SCLE	3	30	3	60	60	8	1	9	5	1	6	yes	yes	no
KJ	62	M	SCLE	1	90	3	90	50	16	2	18	0	2	2	yes	no	no
GK	62	M	SCLE	3	70	3	90	no data available	10	4	13	0	4	4	yes	no	no
SD	70	K	SCLE	3	50	3	70	80	9	3	12	0	2	2	yes	no	no
WBK	69	K	SCLE	1	60	3	70	no data available	8	0	8	0	0	0	yes	no	no
SB	49	K	SCLE	2	20	2	70	no data available	18	6	24	10	2	12	yes	no	no
MM	33	K	SCLE	2	30	2	70	80	20	0	20	6	2	8	yes	no	no
WA	41	K	SCLE	2	70	2	40	40	8	1	9	0	2	2	yes	no	no
WU	61	K	SCLE	2	90	2	90	90	8	2	10	0	2	2	yes	no	no
SK	32	K	SCLE	2	20	2	50	no data available	17	2	19	6	2	8	yes	yes	no
GA	54	K	SCLE	1	80	2	90	80	7	2	9	7	0	7	yes	yes	no
FD	52	K	SCLE	2	80	3	90	no data available	13	3	16	0	2	2	yes	no	no
KK	56	K	SCLE	2	70	2	70	80	10	3	13	4	3	7	yes	no	no
BD	65	K	SCLE	3	90	3	60	90	20	0	20	0	0	0	yes	no	no
BWK	74	K	SCLE	2	50	2	60	no data available	12	3	15	3	3	6	yes	no	no
AST	38	K	SCLE	2	80	3	90	90	4	2	6	2	2	4	yes	yes	no
SB	56	M	SCLE	2	60	3	70	90	15	2	17	0	2	2	yes	no	no
CZ	44	K	SCLE	2	10	2	80	90	6	2	8	0	2	2	yes	yes	no
PA	45	K	DLE	2	70	3	80	70	11	4	15	2	4	6	yes	no	no
DJ	29	K	DLE	3	70	3	90	90	7	1	8	0	1	1	yes	no	no
HB	48	K	SCLE	2	80	2	60	80	9	3	12	2	2	4	yes	no	no
GG	64	K	DLE	1	90	2	90	no data available	9	2	11	0	4	4	yes	no	no
KA	36	K	DLE	3	50	3	60	90	5	1	6	3	5	8	yes	yes	no
RR	44	K	DLE	3	50	3	60	80	7	1	8	0	1	1	yes	yes	no
MM	25	M	DLE	2	90	3	90	no data available	4	1	5	1	2	3	yes	no	no
TW	81	K	DLE	2	80	2	50	80	17	2	19	0	5	5	yes	no	no
BZ	49	M	DLE	1	50	3	60	no data available	3	3	6	0	3	3	yes	no	no
JP	36	M	DLE	2	30	3	80	50	4	8	12	0	6	6	yes	no	no
JS	43	M	DLE	1	70	1	80	no data available	3	2	5	2	2	4	yes	no	no
KW	53	M	DLE	3	80	3	60	no data available	5	6	11	0	6	6	yes	no	no
WZ	54	M	DLE	2	90	2	90	90	3	6	9	1	5	6	yes	no	no
SR	68	M	DLE	3	20	3	50	no data available	12	0	12	0	6	12	yes	no	no
KA	38	K	DLE	3	20	3	80	90	8	4	12	0	5	5	yes	no	no
AJ	61	M	DLE	3	50	3	80	no data available	10	8	18	3	8	11	yes	no	no
WM	47	M	DLE	3	20	3	80	90	7	3	10	2	4	6	yes	no	no
GP	35	M	DLE	2	90	2	80	90	4	3	7	0	3	3	yes	no	no
SE	51	K	DLE	2	50	3	50	90	6	4	10	3	4	7	yes	yes	no
GJ	37	K	DLE	1	80	1	60	50	3	1	4	0	1	1	no	no	yes
PW	58	K	DLE	3	50	3	50	50	6	5	11	3	5	8	yes	yes	no
BL	36	M	DLE	2	80	3	90	80	6	6	12	0	6	6	yes	no	no
SB	42	K	DLE	3	60	3	90	90	9	5	14	0	8	8	yes	no	no
BA	51	K	DLE	2	20	3	60	90	10	1	11	0	3	3	yes	yes	no
LPA	48	K	SCLE	2	50	3	90	no data available	14	0	14	6	3	9	yes	no	no
WS	78	M	DLE	2	60	3	80	no data available	0	4	4	0	0	0	no	no	yes
KL	66	K	DLE	2	50	3	70	50	4	4	8	0	4	4	yes	no	no
GW	80	M	DLE	2	90	2	90	90	9	0	9	0	3	3	yes	no	no
GP	43	K	SCLE	3	90	3	60	90	12	0	12	1	1	2	yes	no	no
ZC	35	K	DLE	2	90	2	90	90	8	0	8	0	0	0	yes	no	no
PL	57	M	DLE	3	20	3	80	90	9	0	9	0	1	1	yes	no	no
KS	74	K	SCLE	3	70	3	80	40	12	0	12	2	0	2	yes	no	no
KI	82	K	SCLE	3	50	2	80	40	12	0	12	0	0	0	yes	no	no
SK	61	M	SCLE	2	70	2	70	80	15	6	21	10	4	14	no	no	yes
KB	63	K	SCLE	2	50	2	50	50	5	0	5	0	0	0	yes	no	no
MM	39	K	SCLE	2	30	3	70	70	9	3	12	0	0	0	yes	no	no
